# Supplementary material for: Biosynthesis of C4–C8 3-Hydroxycarboxylic Acids from Glucose through the Inverted Fatty Acid β-Oxidation by Metabolically Engineered Escherichia coli
Source: Biomolecules. 2024 Apr 7;14(4):449. doi: 10.3390/biom14040449 (PMC11048500; doi:10.3390/biom14040449)
Supplement: Supplementary file 1 [file biomolecules-14-00449-s001.zip]

Archive with 1 entries (1 files):
- biomolecules-2939863-supplementary.pdf
